# Supplementary material for: Doing philosophy effectively II: A replication and elaboration of student learning in classroom teaching
Source: PLoS One. 2018 Dec 3;13(12):e0208128. doi: 10.1371/journal.pone.0208128 (PMC6277092; doi:10.1371/journal.pone.0208128)
Supplement: S2 File — (ZIP) [file pone.0208128.s002.zip]

Archive with 30 entries (29 files):
- CA, stability and analysis/
- CA, stability and analysis/Natascha 20170805 ENG.sav
- CA, stability and analysis/Natascha 20170805.sav
- CA, stability and analysis/Output 20170805 L1 ENG.spv
- CA, stability and analysis/Output 20170805 L1.spv
- CA, stability and analysis/Output 20181014 Stability COR.spv
- CA, stability and analysis/Output 20181014 Stability.spv
- CA, stability and analysis/Readme.docx
- CA, stability and analysis/SCORE1.sav
- CA, stability and analysis/SCORE1min01.sav
- CA, stability and analysis/SCORE1min02.sav
- CA, stability and analysis/SCORE1min03.sav
- CA, stability and analysis/SCORE1min04.sav
- CA, stability and analysis/SCORE1min05.sav
- CA, stability and analysis/SCORE1min06.sav
- CA, stability and analysis/SCORE1min07.sav
- CA, stability and analysis/SCORE1min08.sav
- CA, stability and analysis/SCORE1min09.sav
- CA, stability and analysis/SCORE1min10.sav
- CA, stability and analysis/SCORE1min11.sav
- CA, stability and analysis/SCORE1min12.sav
- CA, stability and analysis/SCORE1min13.sav
- CA, stability and analysis/SCORE1min3var.sav
- CA, stability and analysis/SCORE1minlesson1.sav
- CA, stability and analysis/SCORE1minlesson110.sav
- CA, stability and analysis/SCORE1minlesson12.sav
- CA, stability and analysis/SCORE1minlesson2.sav
- CA, stability and analysis/SCORE1minlesson410.sav
- CA, stability and analysis/stability 20181014.sav
- CA, stability and analysis/Syntax Natascha 20181014 stability.sps
