# Supplementary material for: Doing philosophy effectively II: A replication and elaboration of student learning in classroom teaching
Source: PLoS One. 2018 Dec 3;13(12):e0208128. doi: 10.1371/journal.pone.0208128 (PMC6277092; doi:10.1371/journal.pone.0208128)
Supplement: S2 File — (ZIP) [file pone.0208128.s002.zip › CA, stability and analysis/Syntax Natascha 20181014 stability.sps]

* Encoding: UTF-8.
* for stability analysis

CD 'C:\Users\Peter\Dropbox\Persoonlijk\Analyses Natascha\PLOS ONE 2\CA, stability'. 
* replace the above line.

get file 'Natascha 20170805 ENG.sav'.

anacor table=all(10,34)
/NORMALIZATION =CPRINCIPAL
/PLOT ROWS(1) COLUMNS(1) TRROWS(1) TRCOLUMNS(1) 
/MATRIX OUT = SCORE('SCORE1.sav').

* analysis data matrix min var 1 in meta matrix

get file 'Natascha 20170805 ENG.sav'
     /drop pa to phsc.

anacor table=all(10,29)
/NORMALIZATION =CPRINCIPAL
/PLOT ROWS(1) COLUMNS(1) TRROWS(1) TRCOLUMNS(1) 
/MATRIX OUT = SCORE('SCORE1min01.sav').
* analysis data matrix min var 2 in meta matrix

get file 'Natascha 20170805 ENG.sav'
     /drop diadisc to diacrt.

anacor table=all(10,32)
/NORMALIZATION =CPRINCIPAL
/PLOT ROWS(1) COLUMNS(1) TRROWS(1) TRCOLUMNS(1) 
/MATRIX OUT = SCORE('SCORE1min02.sav').

* analysis data matrix min var 3 in meta matrix

get file 'Natascha 20170805 ENG.sav'
     /drop guidsh to guidls.

anacor table=all(10,32)
/NORMALIZATION =CPRINCIPAL
/PLOT ROWS(1) COLUMNS(1) TRROWS(1) TRCOLUMNS(1) 
/MATRIX OUT = SCORE('SCORE1min03.sav').

* analysis data matrix min var 4 in meta matrix

get file 'Natascha 20170805 ENG.sav'
     /drop aimyes to aimno.

anacor table=all(10,32)
/NORMALIZATION =CPRINCIPAL
/PLOT ROWS(1) COLUMNS(1) TRROWS(1) TRCOLUMNS(1) 
/MATRIX OUT = SCORE('\SCORE1min04.sav').

* analysis data matrix min var 5 in meta matrix

get file 'Natascha 20170805 ENG.sav'
     /drop nts3 to nts12.

anacor table=all(10,32)
/NORMALIZATION =CPRINCIPAL
/PLOT ROWS(1) COLUMNS(1) TRROWS(1) TRCOLUMNS(1) 
/MATRIX OUT = SCORE('SCORE1min05.sav').

* analysis data matrix min var 6 in meta matrix

get file 'Natascha 20170805 ENG.sav'
     /drop maphyes to maphno.

anacor table=all(10,32)
/NORMALIZATION =CPRINCIPAL
/PLOT ROWS(1) COLUMNS(1) TRROWS(1) TRCOLUMNS(1) 
/MATRIX OUT = SCORE('SCORE1min06.sav').

* analysis data matrix min var 7 in meta matrix

get file 'Natascha 20170805 ENG.sav'
     /drop expt110 to expt1115.

anacor table=all(10,32)
/NORMALIZATION =CPRINCIPAL
/PLOT ROWS(1) COLUMNS(1) TRROWS(1) TRCOLUMNS(1) 
/MATRIX OUT = SCORE('SCORE1min07.sav').

* analysis data matrix min var 8 in meta matrix

get file 'Natascha 20170805 ENG.sav'
     /drop stgr10 to stgr11.

anacor table=all(10,32)
/NORMALIZATION =CPRINCIPAL
/PLOT ROWS(1) COLUMNS(1) TRROWS(1) TRCOLUMNS(1) 
/MATRIX OUT = SCORE('SCORE1min08.sav').

* analysis data matrix min var 9 in meta matrix

get file 'Natascha 20170805 ENG.sav'
     /drop jd to ctf.

anacor table=all(10,31)
/NORMALIZATION =CPRINCIPAL
/PLOT ROWS(1) COLUMNS(1) TRROWS(1) TRCOLUMNS(1) 
/MATRIX OUT = SCORE('SCORE1min09.sav').

* analysis data matrix min var 10 in meta matrix

get file 'Natascha 20170805 ENG.sav'
     /drop pearl123 to pearl567.

anacor table=all(10,31)
/NORMALIZATION =CPRINCIPAL
/PLOT ROWS(1) COLUMNS(1) TRROWS(1) TRCOLUMNS(1) 
/MATRIX OUT = SCORE('SCORE1min10.sav').

* analysis data matrix min var 11 in meta matrix

get file 'Natascha 20170805 ENG.sav'
     /drop perclomi to percvhi.

anacor table=all(10,31)
/NORMALIZATION =CPRINCIPAL
/PLOT ROWS(1) COLUMNS(1) TRROWS(1) TRCOLUMNS(1) 
/MATRIX OUT = SCORE('SCORE1min11.sav').

* analysis data matrix min var 12 in meta matrix

get file 'Natascha 20170805 ENG.sav'
     /drop level5 to level4.

anacor table=all(10,32)
/NORMALIZATION =CPRINCIPAL
/PLOT ROWS(1) COLUMNS(1) TRROWS(1) TRCOLUMNS(1) 
/MATRIX OUT = SCORE('SCORE1min12.sav').

* analysis data matrix min var 13 in meta matrix

get file 'Natascha 20170805 ENG.sav'
     /drop method1 to method4.

anacor table=all(10,30)
/NORMALIZATION =CPRINCIPAL
/PLOT ROWS(1) COLUMNS(1) TRROWS(1) TRCOLUMNS(1) 
/MATRIX OUT = SCORE('SCORE1min13.sav').

* analysis data matrix min the three variables that contribute most, namely Teacher exp after training, dialogue and highest level

get file 'Natascha 20170805 ENG.sav'
     /drop level5 to level4, diadisc to diacrt, pa to phsc.

anacor table=all(10,25)
/NORMALIZATION =CPRINCIPAL
/PLOT ROWS(1) COLUMNS(1) TRROWS(1) TRCOLUMNS(1) 
/MATRIX OUT = SCORE('SCORE1min3var.sav').

* analysis data without lesson 1 and 2

get file 'Natascha 20170805 ENG.sav'.

compute rowid = $casenum.
freq var = rowid.
select if (rowid ne 1 and rowid ne 2).
execute.

anacor table=all(8,34)
/NORMALIZATION =CPRINCIPAL
/PLOT ROWS(1) COLUMNS(1) TRROWS(1) TRCOLUMNS(1) 
/MATRIX OUT = SCORE('SCORE1minlesson12.sav').

* analysis data without lesson 1 and 10

get file 'Natascha 20170805 ENG.sav'.

compute rowid = $casenum.
freq var = rowid.
select if (rowid ne 1 and rowid ne 10).
execute.

anacor table=all(8,34)
/NORMALIZATION =CPRINCIPAL
/PLOT ROWS(1) COLUMNS(1) TRROWS(1) TRCOLUMNS(1) 
/MATRIX OUT = SCORE('SCORE1minlesson110.sav').

* analysis data without lesson 4 and 10

get file 'Natascha 20170805 ENG.sav'.

compute rowid = $casenum.
freq var = rowid.
select if (rowid ne 4 and rowid ne 10).
execute.

anacor table=all(8,34)
/NORMALIZATION =CPRINCIPAL
/PLOT ROWS(1) COLUMNS(1) TRROWS(1) TRCOLUMNS(1) 
/MATRIX OUT = SCORE('SCORE1minlesson410.sav').

* analysis data without lesson 1 

get file 'Natascha 20170805 ENG.sav'.

compute rowid = $casenum.
freq var = rowid.
select if (rowid ne 1).
execute.

anacor table=all(9,34)
/NORMALIZATION =CPRINCIPAL
/PLOT ROWS(1) COLUMNS(1) TRROWS(1) TRCOLUMNS(1) 
/MATRIX OUT = SCORE('SCORE1minlesson1.sav').

* analysis data without lesson 2

get file 'Natascha 20170805 ENG.sav'.

compute rowid = $casenum.
freq var = rowid.
select if (rowid ne 2).
execute.

anacor table=all(9,34)
/NORMALIZATION =CPRINCIPAL
/PLOT ROWS(1) COLUMNS(1) TRROWS(1) TRCOLUMNS(1) 
/MATRIX OUT = SCORE('SCORE1minlesson2.sav').
